# Supplementary material for: Expression, prognosis and preliminary investigation of the mechanism of action of ACTR6, a member of the ARPs gene family, in hepatocellular carcinoma
Source: Front Med (Lausanne). 2025 Mar 10;12:1513233. doi: 10.3389/fmed.2025.1513233 (PMC11931126; doi:10.3389/fmed.2025.1513233)
Supplement: Supplementary file 2 [file Table_2.XLSX]

## Sheet: gene list
CELL_CYCLE	AAAS	AATF	ABCB1	ABL1	ABRAXAS1	ABRAXAS2	ACTB	ACTL6A	ACTL6B	ACTR2	ACTR3	ACTR5	ACTR8	ACVR1	ACVR1B	ADAM17	ADAMTS1	ADARB1	ADCYAP1	AFAP1L2	AGO4	AHCTF1	AHR	AICDA	AIF1	AJUBA	AKAP8	AKAP8L	AKT1	AKT2	ALKBH4	ALMS1	ALOX15B	AMBRA1	ANAPC1	ANAPC10	ANAPC11	ANAPC13	ANAPC15	ANAPC16	ANAPC2	ANAPC4	ANAPC5	ANAPC7	ANGEL2	ANK3	ANKFN1	ANKK1	ANKLE1
CELL_CYCLE_DNA_REPLICATION	AICDA	ATAD5	ATRX	BCL6	BLM	BRCA2	CDC45	CDC7	CDT1	DACH1	DBF4	DBF4B	DNA2	DONSON	E2F7	E2F8	FBXO5	FEN1	GINS1	GINS3	GMNN	INO80	LIG1	MCM2	MCM3	MCM4	MCM6	NUGGC	PCNA	POLA1	RAD51	RECQL5	RPA4	RTEL1	RTF2	TERF1	TERF2	TIPIN	TK1	UPF1	WIZ	WRN	ZMPSTE24	ZNF830	ZPR1
CELL_CYCLE_G1_S_PHASE_TRANSITION	ACTB	ACTL6A	ACTL6B	ACVR1	ACVR1B	ADAM17	ADAMTS1	AIF1	AKT1	AMBRA1	ANKRD17	ANXA1	APBB1	APC	APPL1	APPL2	ARID1A	ARID1B	ARID2	ATM	ATP2B4	BACH1	BCAT1	BCL2	BCL7A	BCL7B	BCL7C	BID	BRD4	BRD7	BTN2A2	CACNB4	CACUL1	CAMK2A	CASP2	CCL2	CCNA2	CCND1	CCND2	CCND3	CCNE1	CCNE2	CCNH	CDC25A	CDC34	CDC6	CDC7	CDC73	CDK1
CELL_CYCLE_G2_M_PHASE_TRANSITION	ABCB1	ABRAXAS1	AKAP8	AKAP8L	APP	ARPP19	ATAD5	ATF5	ATM	AURKA	AURKB	AVEN	BABAM1	BABAM2	BACH1	BARD1	BLM	BRCA1	BRCC3	BRD4	BRSK1	BRSK2	CALM1	CALM2	CALM3	CCDC57	CCNA2	CCNB1	CCNB2	CCND1	CCNG1	CCNQ	CCNY	CDC14B	CDC25A	CDC25B	CDC25C	CDC6	CDC7	CDK1	CDK14	CDK2	CDK3	CDK4	CDK5RAP3	CDK6	CDKN1A	CENPF	CHEK1
CELL_CYCLE_PHASE_TRANSITION	ABCB1	ABRAXAS1	ACTB	ACTL6A	ACTL6B	ACVR1	ACVR1B	ADAM17	ADAMTS1	AIF1	AKAP8	AKAP8L	AKT1	AMBRA1	ANAPC1	ANAPC11	ANAPC15	ANAPC2	ANAPC4	ANAPC5	ANAPC7	ANKRD17	ANLN	ANXA1	APBB1	APBB2	APC	APP	APPL1	APPL2	ARID1A	ARID1B	ARID2	ARPP19	ATAD5	ATF2	ATF5	ATM	ATP2B4	ATR	ATRIP	AURKA	AURKB	AVEN	BABAM1	BABAM2	BACH1	BARD1	BCAT1
CHROMOSOME_ORGANIZATION_INVOLVED_IN_MEIOTIC_CELL_CYCLE	AGO4	ANKRD31	ATM	ATRX	BAG6	BRIP1	C14orf39	C1orf146	CCNB1IP1	CCNE1	CCNE2	DMC1	EHMT2	FANCD2	HORMAD1	IHO1	KASH5	MAEL	MAJIN	MEI4	MEIOB	MEIOC	MLH1	MLH3	MND1	MRE11	MSH4	MSH5	NCAPD2	NCAPD3	NCAPH	NCAPH2	NDC1	P3H4	PRDM9	PSMC3IP	RAD50	RAD51	REC8	RNF212	RNF212B	SHOC1	SIRT7	SMC2	SMC4	SPATA22	SPDYA	SPO11	STAG3
DNA_DAMAGE_RESPONSE_SIGNAL_TRANSDUCTION_BY_P53_CLASS_MEDIATOR_RESULTING_IN_CELL_CYCLE_ARREST	ATM	CASP2	CDKN1A	CDKN1B	CHEK2	CRADD	GML	GTSE1	MDM2	MUC1	PIDD1	PLK2	PLK3	PML	PRAP1	RPL26	TP53	TRIAP1
G2_MI_TRANSITION_OF_MEIOTIC_CELL_CYCLE	CCNB2	CDC25A	CDC25B	CDC25C	NDC80	PKMYT1	USP17L2
MEIOSIS_I_CELL_CYCLE_PROCESS	AGO4	ANKLE1	ANKRD31	ATM	AURKA	BAG6	BCL2L11	BRCA2	BRDT	BRIP1	BRME1	BTBD18	C11orf80	C14orf39	C1orf146	C9orf78	CCNA1	CCNB1IP1	CCNB2	CCNE1	CCNE2	CDC20	CDC25A	CDC25B	CDC25C	CENPC	CENPS	CENPX	CKS2	CNTD1	DDX4	DMC1	DMRT1	DMRTC2	DNMT3L	EHMT2	EME1	EME2	ERCC4	ESPL1	FANCD2	FANCM	FBXO5	FMN2	FOXJ2	FOXJ3	HFM1	HORMAD1	HSF2BP
MEIOTIC_CELL_CYCLE	ACTR2	ACTR3	AGO4	ANAPC1	ANAPC10	ANAPC11	ANAPC13	ANAPC15	ANAPC16	ANAPC2	ANAPC4	ANAPC5	ANAPC7	ANKLE1	ANKRD31	ASPM	ASZ1	ATM	ATRX	AURKA	AURKC	BAG6	BCL2L11	BOLL	BRCA2	BRDT	BRIP1	BRME1	BTBD18	BUB3	C11orf80	C14orf39	C1orf146	C9orf78	CALR	CATSPERZ	CCNA1	CCNB1IP1	CCNB2	CCNB3	CCNE1	CCNE2	CDC16	CDC20	CDC23	CDC25A	CDC25B	CDC25C	CDC26
METAPHASE_ANAPHASE_TRANSITION_OF_MEIOTIC_CELL_CYCLE	CDC20	CHFR	MAPK15	MOS	TTK
MITOTIC_CELL_CYCLE	AAAS	AATF	ABCB1	ABL1	ABRAXAS1	ABRAXAS2	ACTB	ACTL6A	ACTL6B	ACVR1	ACVR1B	ADAM17	ADAMTS1	AFAP1L2	AIF1	AKAP8	AKAP8L	AKT1	AMBRA1	ANAPC1	ANAPC10	ANAPC11	ANAPC13	ANAPC15	ANAPC16	ANAPC2	ANAPC4	ANAPC5	ANAPC7	ANGEL2	ANK3	ANKFN1	ANKLE2	ANKRD17	ANKRD53	ANLN	ANXA1	APC	APP	APPL1	APPL2	ARF1	ARHGEF10	ARID1A	ARID1B	ARID2	ARL3	ARPP19	ASAH2
NEGATIVE_REGULATION_OF_CELL_CYCLE	ABL1	ABRAXAS1	ACVR1	ADCYAP1	ALOX15B	ANAPC15	ANGEL2	APBB1	APBB2	APC	ATF2	ATF5	ATM	ATR	ATRIP	ATRX	AURKAIP1	AURKB	AVEN	BABAM1	BABAM2	BARD1	BAZ1B	BCL2	BCL6	BIRC5	BLM	BMP2	BMP4	BMP7	BRCA1	BRCA2	BRCC3	BRD7	BRINP1	BRINP2	BRINP3	BRIP1	BRSK1	BTG1	BTG2	BTG3	BTG4	BTN2A2	BUB1	BUB1B	BUB3	CACNB4	CAMSAP3
POSITIVE_REGULATION_OF_CELL_CYCLE	ABL1	ADAM17	ADAMTS1	AIF1	AKT1	ANAPC11	ANAPC5	ANAPC7	ANKRD17	ANKRD31	ANXA1	APP	ASCL1	ASNS	ATAD5	ATRX	AURKA	AURKB	AURKC	BCL2L11	BECN1	BIRC5	BRCA2	BRD4	BTC	BUB1	C6orf89	CALR	CCDC57	CCNB1	CCND1	CCND2	CCND3	CCNY	CCPG1	CD28	CDC14A	CDC14B	CDC14C	CDC16	CDC20	CDC23	CDC25A	CDC25B	CDC25C	CDC42	CDC6	CDC7	CDC73
REGULATION_OF_CELL_CYCLE	AATF	ABL1	ABRAXAS1	ACTB	ACTL6A	ACTL6B	ACTR5	ACTR8	ACVR1	ADAM17	ADAMTS1	ADARB1	ADCYAP1	AFAP1L2	AHCTF1	AICDA	AIF1	AKT1	AKT2	ALMS1	ALOX15B	AMBRA1	ANAPC1	ANAPC10	ANAPC11	ANAPC13	ANAPC15	ANAPC16	ANAPC2	ANAPC4	ANAPC5	ANAPC7	ANGEL2	ANKK1	ANKRD17	ANKRD31	ANKRD53	ANLN	ANXA1	APBB1	APBB2	APC	APP	APPL1	APPL2	ARID1A	ARID1B	ARID2	ASAH2
[truncated: 1,792 more columns]
